# Supplementary material for: Verifying the validity and reliability of the Japanese version of the Face, Legs, Activity, Cry, Consolability (FLACC) Behavioral Scale
Source: PLoS One. 2018 Mar 13;13(3):e0194094. doi: 10.1371/journal.pone.0194094 (PMC5849287; doi:10.1371/journal.pone.0194094)
Supplement: S1 File — (XLSX) [file pone.0194094.s001.xlsx]

## Sheet: Sheet1
No	ID	Year	Month	Day	Male:1Female:0	PIM2:First admition day only	Diagnose;Cardiac surgery:1, Abdominal Surgery:2,Neuro Suregry:3,Thoracic Surgery:4,Medical:5.	Withdrawal syndrome;no:1,Yes:1	Delirium;no:1,Yes:1	YM_Face	YM_Leg	YM_Activity	YM_Cry	YM_Cosolability	YM_FLACC_Total	YM_Pain_VAS	HH_Face	HH_Leg	HH_Activity	HH_Cry	HH_Cosolability	HH_FLACC_Total	Intubation;No:0,Yes:1
1	A	0	5	3	1	2.2	1	0	0	0	0	0	0	0	0	0	0	0	0	0	0	0	1
2	B	0	8	7				0	1	2	2	2	1	2	9	92	1	2	2	1	2	8	0
3	C	0	8	3				0	1	1	1	1	1	2	6	66	1	1	1	1	1	5	1
4	D	2	7	24	0	0.2	2	0	0	0	0	0	0	0	0	1	0	0	0	0	0	0	0
5	A	0	5	3				0	0	0	0	0	0	0	0	0	0	0	0	0	0	0	1
6	B	0	8	7	1	4.1	1	0	0	0	0	0	0	0	0	12	0	0	0	0	0	0	0
7	C	0	8	3	1	5.5	1	0	0	0	0	0	0	0	0	1	0	0	0	0	0	0	1
8	D	2	7	29				0	0	0	0	0	0	0	0	4	0	0	0	0	0	0	0
9	E	0	0	2	0	1.2	4	0	0	0	0	0	0	0	0	2	0	0	0	0	0	0	1
10	A	0	5	6				0	1	1	0	0	0	0	1	8	0	1	0	0	0	1	1
11	F	0	7	13	1	3.9	1	0	0	0	0	0	0	0	0	1	0	0	0	0	0	0	1
12	B	0	8	13				0	1	1	1	0	0	1	3	28	1	1	0	0	1	3	0
13	G	1	2	17				0	1	0	0	0	0	0	0	1	0	0	0	0	0	0	0
14	C	1	2	7				0	1	0	1	0	0	0	1	12	0	1	0	0	0	1	1
15	H	8	11	3	0	0.2	2	0	0	0	0	0	0	0	0	1	0	0	0	0	0	0	0
16	E	0	0	2				0	0	0	0	0	0	0	0	1	0	0	0	0	0	0	1
17	A	0	5	6				0	0	0	1	0	0	0	1	0	0	1	0	0	0	1	1
18	F	0	7	13				0	1	0	0	0	0	0	0	4	0	0	0	0	0	0	1
19	B	0	8	13				0	1	0	0	0	0	0	0	3	0	0	0	0	0	0	0
20	G	1	2	17				0	1	0	0	0	0	0	0	1	0	0	0	0	0	0	0
21	C	1	2	7				0	1	0	0	0	0	0	0	8	0	0	0	0	0	0	1
22	E	0	0	6				0	0	0	0	0	0	0	0	1	0	0	0	0	0	0	1
23	A	0	5	10				0	0	0	0	0	0	0	0	3	0	0	0	0	0	0	1
24	F	0	7	17				0	1	1	0	0	0	1	2	17	1	0	0	0	1	2	1
25	B	0	8	14				0	0	1	0	0	0	0	1	17	1	0	0	0	0	1	0
26	G	1	2	4	1	0.6	1	0	0	0	0	0	0	0	0	3	0	0	0	0	0	0	0
27	C	0	8	10				0	1	1	1	0	0	0	2	32	1	1	0	0	0	2	1
28	I	12	6	4	1	0.9	2	0	0	0	0	0	0	0	0	0	0	0	0	0	0	0	1
29	E	0	0	6				0	0	0	0	0	0	0	0	1	0	0	0	0	0	0	1
30	A	0	5	10				0	0	0	0	0	0	0	0	3	0	0	0	0	0	0	1
31	F	0	7	17				0	1	1	0	0	0	0	1	0	1	0	0	0	0	1	1
32	B	0	8	14				0	0	1	0	0	0	0	1	0	1	0	0	0	0	1	0
33	G	1	2	4				0	0	0	0	0	0	0	0	2	0	0	0	0	0	0	0
34	C	0	8	10				0	1	0	1	0	0	1	2	35	0	1	0	0	0	1	1
35	I	12	6	4				0	0	0	0	0	0	0	0	1	0	0	0	0	0	0	1
36	B	0	8	7				0	0	0	0	0	0	0	0	2	0	0	1	0	0	1	0
37	A	0	5	13				0	0	0	0	0	0	0	0	4	0	1	1	0	0	2	1
38	F	0	7	20				0	0	1	0	0	0	0	1	9	0	0	0	0	0	0	1
39	J	3	6	2	1	5.7	1	0	0	0	0	0	0	0	0	1	0	0	0	0	0	0	1
40	K	0	6	11	0	2.7	1	0	0	1	0	0	0	0	1	0	1	0	0	0	0	1	1
41	C	0	8	13				0	1	1	0	0	0	0	1	0	1	0	0	0	0	1	1
42	D	2	8	9				0	0	1	0	0	0	0	1	0	0	0	0	0	0	0	0
43	I	12	6	7				0	0	0	2	0	0	0	2	27	0	0	0	0	0	0	0
44	B	0	8	7				0	0	0	0	0	0	0	0	2	0	0	0	0	0	0	0
45	A	0	5	13				0	0	0	1	0	0	0	1	0	0	0	0	0	0	0	1
46	F	0	7	20				0	1	0	0	0	0	0	0	4	0	1	0	0	0	1	1
47	J	3	6	2				0	0	0	0	0	0	0	0	2	0	0	0	0	0	0	1
48	K	0	6	11				0	1	0	0	0	0	0	0	2	0	0	0	0	0	0	1
49	C	0	8	13				0	1	0	0	0	0	0	0	1	0	0	0	0	0	0	1
50	D	2	8	9				0	0	0	0	0	0	0	0	1	0	0	0	0	0	0	0
51	I	12	6	7				0	0	0	0	0	0	0	0	0	0	0	0	0	0	0	0
52	L	2	2	2	1	0.3	2	0	0	0	0	0	0	0	0	3	0	0	0	0	0	0	0
53	A	0	5	17				0	0	0	0	0	0	0	0	2	0	0	0	0	0	0	1
54	F	0	7	24				0	1	1	1	1	1	1	5	68	1	1	1	1	1	5	1
55	J	3	7	0				0	0	0	0	0	0	0	0	0	0	0	0	0	0	0	0
56	K	0	6	15				0	0	0	0	0	0	0	0	1	0	0	0	0	0	0	1
57	C	0	8	17				0	1	0	0	0	0	0	0	1	0	0	0	0	0	0	1
58	D	2	8	13				0	0	0	0	0	0	0	0	0	0	0	0	0	0	0	0
59	I	12	6	11				0	1	0	1	0	0	0	1	0	0	1	0	0	0	1	0
60	A	0	5	17				0	0	1	1	1	1	1	5	60	1	1	1	1	1	5	1
61	F	0	7	24				0	0	0	0	0	0	0	0	1	0	0	0	0	0	0	1
62	J	3	7	0				0	0	0	0	0	0	0	0	4	0	0	0	0	0	0	0
63	K	0	6	15				0	1	0	1	0	0	0	1	10	0	1	0	0	0	1	1
64	C	0	8	17				0	1	1	1	0	0	0	2	15	1	1	0	0	0	2	1
65	D	2	8	13				0	0	0	0	0	0	0	0	6	0	0	0	0	0	0	0
66	I	12	6	11				0	1	0	0	0	0	0	0	3	0	0	0	0	0	0	0
67	J	3	7	3				0	0	0	0	0	0	0	0	3	0	0	0	0	0	0	0
68	A	0	5	20				0	1	2	2	1	2	2	9	88	2	1	1	2	2	8	1
69	F	0	7	27				0	1	0	0	0	0	0	0	1	0	0	0	0	0	0	1
70	M	0	7	23				0	1	0	0	0	0	0	0	2	0	0	0	0	0	0	1
71	K	0	6	18				0	0	0	0	0	0	0	0	1	0	0	0	0	0	0	1
72	C	0	8	20				0	0	0	0	0	0	0	0	1	0	0	0	0	0	0	1
73	D	2	8	16				0	0	0	0	0	0	0	0	2	0	0	0	0	0	0	0
74	N	10	5	7	0	0.3	3	0	0	0	0	0	0	0	0	2	0	0	0	0	0	0	0
75	J	3	7	3				0	0	0	0	0	0	0	0	0	0	0	0	0	0	0	0
76	A	0	5	20				0	0	1	1	0	0	0	2	14	0	1	0	0	0	1	1
77	F	0	7	27				0	1	0	0	0	0	0	0	1	0	0	0	0	0	0	1
78	M	0	7	23	0	4.2	1	0	0	0	0	0	0	0	0	1	0	0	0	0	0	0	1
79	K	0	6	18				0	0	0	0	0	0	0	0	0	0	0	0	0	0	0	1
80	C	0	8	20				0	0	0	0	0	0	0	0	4	0	0	0	0	0	0	1
81	D	2	8	16				0	0	0	0	0	0	0	0	2	0	0	0	0	0	0	0
82	D	2	8	29				0	0	0	0	0	0	0	0	0	0	0	0	0	0	0	0
83	O	0	6	20	0	4	3	0	0	0	0	0	0	0	0	8	0	0	0	0	0	0	1
84	A	0	6	2				0	1	0	0	0	0	0	0	3	0	0	0	0	0	0	1
85	K	0	7	0				0	0	0	0	0	0	0	0	3	0	0	0	0	0	0	1
86	C	0	9	2				0	0	0	0	0	0	0	0	1	0	0	0	0	0	0	1
87	P	0	11	16	1	1.3	1	0	0	1	1	1	0	1	4	45	1	1	1	1	1	5	0
88	Q	10	11	13	0	4.1	3	0	0	0	0	0	0	0	0	1	0	0	0	0	0	0	0
89	R	0	2	29	1	1.5	1	0	0	0	0	0	0	0	0	1	0	0	0	0	0	0	1
90	A	0	6	9				0	0	1	0	0	0	0	1	11	1	1	0	0	0	2	1
91	S	0	1	11	0	2.5	1	0	0	0	0	0	0	0	0	0	0	0	0	0	0	0	1
92	K	0	7	7				0	1	0	0	0	0	0	0	0	0	0	0	0	0	0	1
93	C	0	9	9				0	0	0	0	0	0	0	0	6	0	0	0	0	0	0	1
94	O	0	6	27				0	0	0	0	0	0	0	0	0	0	0	0	0	0	0	0
95	D	2	9	5				0	0	0	0	0	0	0	0	1	0	0	0	0	0	0	0
96	T	4	4	15	0	0.2	2	0	0	1	1	0	0	0	2	11	1	1	0	0	0	2	0
97	R	0	3	5				0	0	0	0	0	0	0	0	0	0	0	0	0	0	0	0
98	O	0	7	3				0	0	0	0	0	0	0	0	0	0	0	0	0	0	0	0
99	K	0	7	14				0	0	0	0	0	0	0	0	2	0	0	0	0	0	0	1
100	C	0	9	23				0	0	0	0	0	0	0	0	0	0	0	0	0	0	0	1
101	U	4	9	1	0	0.3	2	0	0	0	0	0	0	0	0	6	0	0	0	0	0	0	0
102	D	2	9	19				0	0	0	0	0	0	0	0	0	0	0	0	0	0	0	0
103	V	0	11	29	1	27.2	5	0	0	0	0	0	0	0	0	2	0	0	0	0	0	0	1
104	A	0	6	28				0	0	0	0	0	0	0	0	0	0	0	0	0	0	0	1
105	O	0	7	10				0	0	0	0	0	0	0	0	0	0	0	0	0	0	0	0
106	K	0	7	21				0	0	0	0	0	0	0	0	1	0	1	0	0	0	1	0
107	C	0	9	23				0	0	0	0	0	0	1	1	5	0	0	0	0	1	1	1
108	W	12	11	26	1	1.9	1	0	0	0	0	0	0	0	0	0	0	0	0	0	0	0	0
109	D	2	9	19				0	0	0	0	0	0	0	0	0	0	0	0	0	0	0	0
110	S	0	2	9				0	0	0	0	0	0	0	0	1	0	0	0	0	0	0	0
111	A	0	7	7				0	0	0	0	0	0	0	0	0	0	0	0	0	0	0	1
112	O	0	7	29				0	0	0	0	0	0	0	0	1	0	0	0	0	0	0	0
113	X	0	1	5	1	2.5	1	0	0	0	0	0	0	0	0	0	0	0	0	0	0	0	1
114	C	0	10	12				0	0	0	0	0	0	0	0	0	0	0	0	0	0	0	1
115	W	13	0	15				0	0	0	0	0	0	0	0	0	0	0	0	0	0	0	0
116	S	0	2	9				0	0	0	0	0	0	0	0	1	0	0	0	0	0	0	0
117	A	0	7	7				0	0	0	0	0	0	0	0	0	0	0	0	0	0	0	1
118	O	0	7	29				0	0	0	0	0	0	0	0	0	0	0	0	0	0	0	0
119	X	0	1	5				0	0	0	0	0	0	0	0	0	1	0	0	0	0	1	1
120	C	0	10	12				0	0	0	0	0	0	0	0	0	0	0	0	0	0	0	1
121	W	13	0	15				0	0	0	0	0	0	0	0	0	0	0	0	0	0	0	0
